# Supplementary material for: Chitosan nanoparticles improve physiological and biochemical responses of Salvia abrotanoides (Kar.) under drought stress
Source: BMC Plant Biol. 2022 Jul 22;22:364. doi: 10.1186/s12870-022-03689-4 (PMC9308334; doi:10.1186/s12870-022-03689-4)
Supplement: Supplementary file 9 — Additional file 9. [file 12870_2022_3689_MOESM9_ESM.xlsx]

## Sheet: Sheet1
CHEMILABS.IR
981752
5	16.81
5.02	13.69
5.04	7.84
5.06	10.24
5.08	27.04
5.1	17.64
5.12	16
5.14	23.04
5.16	10.24
5.18	21.16
5.2	16
5.22	20.25
5.24	12.96
5.26	15.21
5.28	12.25
5.3	12.25
5.32	22.09
5.34	13.69
5.36	22.09
5.38	21.16
5.4	16.81
5.42	16.81
5.44	10.89
5.46	19.36
5.48	26.01
5.5	17.64
5.52	16.81
5.54	24.01
5.56	16.81
5.58	20.25
5.6	16.81
5.62	26.01
5.64	25
5.66	23.04
5.68	23.04
5.7	21.16
5.72	24.01
5.74	22.09
5.76	17.64
5.78	31.36
5.8	16.81
5.82	27.04
5.84	32.49
5.86	23.04
5.88	30.25
5.9	28.09
5.92	20.25
5.94	27.04
5.96	30.25
5.98	26.01
6	20.25
6.02	23.04
6.04	26.01
6.06	23.04
6.08	23.04
6.1	32.49
6.12	24.01
6.14	20.25
6.16	25
6.18	29.16
6.2	21.16
6.22	29.16
6.24	20.25
6.26	21.16
6.28	28.09
6.3	20.25
6.32	16.81
6.34	25
6.36	26.01
6.38	23.04
6.4	29.16
6.42	28.09
6.44	21.16
6.46	21.16
6.48	21.16
6.5	30.25
6.52	31.36
6.54	16.81
6.56	22.09
6.58	19.36
6.6	25
6.62	26.01
6.64	24.01
6.66	26.01
6.68	26.01
6.7	15.21
6.72	22.09
6.74	28.09
6.76	16
6.78	20.25
6.8	16
6.82	12.25
6.84	21.16
6.86	27.04
6.88	22.09
6.9	23.04
6.92	28.09
6.94	23.04
6.96	22.09
6.98	16.81
7	24.01
7.02	25
7.04	24.01
7.06	23.04
7.08	23.04
7.1	20.25
7.12	21.16
7.14	13.69
7.16	22.09
7.18	22.09
7.2	27.04
7.22	22.09
7.24	20.25
7.26	16.81
7.28	32.49
7.3	15.21
7.32	32.49
7.34	21.16
7.36	34.81
7.38	23.04
7.4	17.64
7.42	16
7.44	21.16
7.46	26.01
7.48	25
7.5	16.81
7.52	28.09
7.54	16.81
7.56	22.09
7.58	26.01
7.6	21.16
7.62	30.25
7.64	23.04
7.66	22.09
7.68	31.36
7.7	20.25
7.72	30.25
7.74	23.04
7.76	28.09
7.78	17.64
7.8	24.01
7.82	23.04
7.84	23.04
7.86	22.09
7.88	21.16
7.9	24.01
7.92	22.09
7.94	29.16
7.96	22.09
7.98	27.04
8	23.04
8.02	23.04
8.04	15.21
8.06	39.69
8.08	30.25
8.1	36
8.12	29.16
8.14	28.09
8.16	23.04
8.18	22.09
8.2	17.64
8.22	22.09
8.24	23.04
8.26	28.09
8.28	21.16
8.3	29.16
8.32	25
8.34	38.44
8.36	30.25
8.38	32.49
8.4	20.25
8.42	27.04
8.44	30.25
8.46	37.21
8.48	31.36
8.5	36
8.52	34.81
8.54	32.49
8.56	25
8.58	34.81
8.6	38.44
8.62	31.36
8.64	36
8.66	32.49
8.68	22.09
8.7	32.49
8.72	29.16
8.74	28.09
8.76	26.01
8.78	22.09
8.8	33.64
8.82	29.16
8.84	26.01
8.86	30.25
8.88	32.49
8.9	33.64
8.92	40.96
8.94	29.16
8.96	31.36
8.98	17.64
9	32.49
9.02	27.04
9.04	28.09
9.06	36
9.08	34.81
9.1	29.16
9.12	25
9.14	31.36
9.16	38.44
9.18	32.49
9.2	33.64
9.22	17.64
9.24	36
9.26	36
9.28	29.16
9.3	30.25
9.32	37.21
9.34	25
9.36	33.64
9.38	37.21
9.4	27.04
9.42	34.81
9.44	36
9.46	33.64
9.48	33.64
9.5	42.25
9.52	37.21
9.54	38.44
9.56	34.81
9.58	39.69
9.6	34.81
9.62	36
9.64	34.81
9.66	37.21
9.68	43.56
9.7	38.44
9.72	29.16
9.74	42.25
9.76	28.09
9.78	38.44
9.8	33.64
9.82	31.36
9.84	19.36
9.86	37.21
9.88	40.96
9.9	43.56
9.92	40.96
9.94	42.25
9.96	43.56
9.98	39.69
10	38.44
10.02	25
10.04	51.84
10.06	32.49
10.08	38.44
10.1	40.96
10.12	47.61
10.14	38.44
10.16	28.09
10.18	32.49
10.2	44.89
10.22	38.44
10.24	49
10.26	51.84
10.28	50.41
10.3	43.56
10.32	44.89
10.34	36
10.36	44.89
10.38	34.81
10.4	47.61
10.42	44.89
10.44	40.96
10.46	38.44
10.48	47.61
10.5	47.61
10.52	38.44
10.54	38.44
10.56	44.89
10.58	50.41
10.6	47.61
10.62	43.56
10.64	43.56
10.66	33.64
10.68	47.61
10.7	46.24
10.72	47.61
10.74	44.89
10.76	38.44
10.78	49
10.8	50.41
10.82	50.41
10.84	34.81
10.86	50.41
10.88	43.56
10.9	53.29
10.92	40.96
10.94	53.29
10.96	50.41
10.98	50.41
11	53.29
11.02	47.61
11.04	36
11.06	49
11.08	59.29
11.1	57.76
11.12	47.61
11.14	46.24
11.16	46.24
11.18	46.24
11.2	56.25
11.22	65.61
11.24	46.24
11.26	47.61
11.28	50.41
11.3	39.69
11.32	47.61
11.34	56.25
11.36	43.56
11.38	67.24
11.4	59.29
11.42	53.29
11.44	50.41
11.46	56.25
11.48	53.29
11.5	50.41
11.52	59.29
11.54	50.41
11.56	62.41
11.58	49
11.6	57.76
11.62	47.61
11.64	57.76
11.66	65.61
11.68	59.29
11.7	53.29
11.72	65.61
11.74	53.29
11.76	62.41
11.78	77.44
11.8	68.89
11.82	56.25
11.84	59.29
11.86	54.76
11.88	65.61
11.9	64
11.92	62.41
11.94	54.76
11.96	62.41
11.98	50.41
12	65.61
12.02	49
12.04	57.76
12.06	65.61
12.08	62.41
12.1	59.29
12.12	75.69
12.14	72.25
12.16	70.56
12.18	56.25
12.2	51.84
12.22	62.41
12.24	60.84
12.26	70.56
12.28	72.25
12.3	75.69
12.32	72.25
12.34	64
12.36	56.25
12.38	65.61
12.4	59.29
12.42	65.61
12.44	56.25
12.46	65.61
12.48	67.24
12.5	70.56
12.52	75.69
12.54	75.69
12.56	72.25
12.58	59.29
12.6	77.44
12.62	59.29
12.64	68.89
12.66	72.25
12.68	62.41
12.7	67.24
12.72	77.44
12.74	59.29
12.76	73.96
12.78	65.61
12.8	62.41
12.82	68.89
12.84	65.61
12.86	90.25
12.88	73.96
12.9	77.44
12.92	57.76
12.94	72.25
12.96	77.44
12.98	72.25
13	75.69
13.02	75.69
13.04	67.24
13.06	79.21
13.08	72.25
13.1	75.69
13.12	62.41
13.14	84.64
13.16	84.64
13.18	72.25
13.2	72.25
13.22	90.25
13.24	86.49
13.26	67.24
13.28	82.81
13.3	79.21
13.32	72.25
13.34	75.69
13.36	73.96
13.38	86.49
13.4	82.81
13.42	88.36
13.44	88.36
13.46	98.01
13.48	90.25
13.5	96.04
13.52	77.44
13.54	70.56
13.56	70.56
13.58	73.96
13.6	86.49
13.62	92.16
13.64	92.16
13.66	79.21
13.68	70.56
13.7	75.69
13.72	96.04
13.74	94.09
13.76	116.64
13.78	75.69
13.8	86.49
13.82	81
13.84	84.64
13.86	84.64
13.88	98.01
13.9	94.09
13.92	79.21
13.94	94.09
13.96	104.04
13.98	96.04
14	108.16
14.02	82.81
14.04	92.16
14.06	88.36
14.08	77.44
14.1	104.04
14.12	100
14.14	116.64
14.16	86.49
14.18	92.16
14.2	110.25
14.22	106.09
14.24	100
14.26	100
14.28	118.81
14.3	102.01
14.32	100
14.34	112.36
14.36	104.04
14.38	98.01
14.4	96.04
14.42	94.09
14.44	98.01
14.46	102.01
14.48	123.21
14.5	102.01
14.52	125.44
14.54	100
14.56	92.16
14.58	116.64
14.6	114.49
14.62	100
14.64	112.36
14.66	116.64
14.68	104.04
14.7	108.16
14.72	108.16
14.74	123.21
14.76	104.04
14.78	104.04
14.8	114.49
14.82	106.09
14.84	102.01
14.86	98.01
14.88	104.04
14.9	121
14.92	123.21
14.94	114.49
14.96	132.25
14.98	129.96
15	125.44
15.02	92.16
15.04	106.09
15.06	114.49
15.08	114.49
15.1	104.04
15.12	106.09
15.14	129.96
15.16	114.49
15.18	146.41
15.2	121
15.22	118.81
15.24	106.09
15.26	134.56
15.28	121
15.3	116.64
15.32	116.64
15.34	114.49
15.36	125.44
15.38	116.64
15.4	134.56
15.42	121
15.44	129.96
15.46	118.81
15.48	125.44
15.5	123.21
15.52	116.64
15.54	123.21
15.56	127.69
15.58	123.21
15.6	127.69
15.62	104.04
15.64	106.09
15.66	129.96
15.68	129.96
15.7	116.64
15.72	121
15.74	121
15.76	116.64
15.78	139.24
15.8	139.24
15.82	118.81
15.84	118.81
15.86	116.64
15.88	134.56
15.9	129.96
15.92	125.44
15.94	127.69
15.96	125.44
15.98	129.96
16	118.81
16.02	132.25
16.04	129.96
16.06	129.96
16.08	125.44
16.1	136.89
16.12	129.96
16.14	129.96
16.16	132.25
16.18	163.84
16.2	132.25
16.22	156.25
16.24	136.89
16.26	134.56
16.28	136.89
16.3	158.76
16.32	153.76
16.34	146.41
16.36	112.36
16.38	144
16.4	127.69
16.42	136.89
16.44	141.61
16.46	121
16.48	144
16.5	156.25
16.52	129.96
16.54	132.25
16.56	148.84
16.58	139.24
16.6	146.41
16.62	144
16.64	153.76
16.66	141.61
16.68	169
16.7	146.41
16.72	141.61
16.74	148.84
16.76	158.76
16.78	136.89
16.8	136.89
16.82	148.84
16.84	144
16.86	156.25
16.88	146.41
16.9	144
16.92	163.84
16.94	176.89
16.96	163.84
16.98	136.89
17	163.84
17.02	134.56
17.04	151.29
17.06	148.84
17.08	179.56
17.1	156.25
17.12	153.76
17.14	156.25
17.16	144
17.18	148.84
17.2	156.25
17.22	161.29
17.24	148.84
17.26	129.96
17.28	148.84
17.3	129.96
17.32	144
17.34	156.25
17.36	151.29
17.38	144
17.4	163.84
17.42	161.29
17.44	129.96
17.46	158.76
17.48	148.84
17.5	148.84
17.52	134.56
17.54	139.24
17.56	166.41
17.58	144
17.6	166.41
17.62	151.29
17.64	153.76
17.66	182.25
17.68	134.56
17.7	148.84
17.72	158.76
17.74	151.29
17.76	161.29
17.78	148.84
17.8	148.84
17.82	171.61
17.84	148.84
17.86	148.84
17.88	161.29
17.9	144
17.92	151.29
17.94	156.25
17.96	182.25
17.98	153.76
18	139.24
18.02	161.29
18.04	161.29
18.06	153.76
18.08	132.25
18.1	153.76
18.12	171.61
18.14	158.76
18.16	151.29
18.18	158.76
18.2	136.89
18.22	171.61
18.24	153.76
18.26	141.61
18.28	163.84
18.3	144
18.32	134.56
18.34	169
18.36	158.76
18.38	169
18.4	176.89
18.42	166.41
18.44	169
18.46	153.76
18.48	163.84
18.5	153.76
18.52	153.76
18.54	148.84
18.56	146.41
18.58	163.84
18.6	163.84
18.62	161.29
18.64	151.29
18.66	151.29
18.68	148.84
18.7	158.76
18.72	179.56
18.74	148.84
18.76	184.96
18.78	156.25
18.8	169
18.82	174.24
18.84	176.89
18.86	158.76
18.88	182.25
18.9	156.25
18.92	153.76
18.94	153.76
18.96	176.89
18.98	158.76
19	169
19.02	146.41
19.04	176.89
19.06	169
19.08	182.25
19.1	163.84
19.12	176.89
19.14	190.44
19.16	156.25
19.18	169
19.2	153.76
19.22	174.24
19.24	153.76
19.26	201.64
19.28	148.84
19.3	179.56
19.32	198.81
19.34	148.84
19.36	169
19.38	158.76
19.4	179.56
19.42	171.61
19.44	174.24
19.46	182.25
19.48	158.76
19.5	174.24
19.52	216.09
19.54	163.84
19.56	179.56
19.58	187.69
19.6	190.44
19.62	156.25
19.64	176.89
19.66	187.69
19.68	204.49
19.7	190.44
19.72	204.49
19.74	176.89
19.76	213.16
19.78	190.44
19.8	184.96
19.82	190.44
19.84	179.56
19.86	196
19.88	219.04
19.9	213.16
19.92	210.25
19.94	176.89
19.96	204.49
19.98	231.04
20	213.16
20.02	228.01
20.04	216.09
20.06	246.49
20.08	243.36
20.1	207.36
20.12	222.01
20.14	219.04
20.16	246.49
20.18	222.01
20.2	249.64
20.22	219.04
20.24	259.21
20.26	252.81
20.28	240.25
20.3	219.04
20.32	252.81
20.34	234.09
20.36	246.49
20.38	231.04
20.4	243.36
20.42	256
20.44	234.09
20.46	196
20.48	225
20.5	204.49
20.52	222.01
20.54	222.01
20.56	225
20.58	240.25
20.6	219.04
20.62	216.09
20.64	213.16
20.66	184.96
20.68	246.49
20.7	193.21
20.72	210.25
20.74	193.21
20.76	171.61
20.78	190.44
20.8	213.16
20.82	231.04
20.84	196
20.86	219.04
20.88	184.96
20.9	201.64
20.92	222.01
20.94	193.21
20.96	184.96
20.98	187.69
21	190.44
21.02	216.09
21.04	190.44
21.06	196
21.08	225
21.1	207.36
21.12	198.81
21.14	219.04
21.16	210.25
21.18	201.64
21.2	210.25
21.22	184.96
21.24	179.56
21.26	210.25
21.28	182.25
21.3	171.61
21.32	158.76
21.34	190.44
21.36	184.96
21.38	163.84
21.4	198.81
21.42	174.24
21.44	182.25
21.46	201.64
21.48	190.44
21.5	198.81
21.52	184.96
21.54	158.76
21.56	187.69
21.58	146.41
21.6	187.69
21.62	196
21.64	174.24
21.66	158.76
21.68	166.41
21.7	176.89
21.72	148.84
21.74	158.76
21.76	196
21.78	144
21.8	166.41
21.82	187.69
21.84	182.25
21.86	161.29
21.88	169
21.9	196
21.92	184.96
21.94	166.41
21.96	153.76
21.98	148.84
22	169
22.02	161.29
22.04	158.76
22.06	169
22.08	163.84
22.1	153.76
22.12	139.24
22.14	146.41
22.16	151.29
22.18	179.56
22.2	153.76
22.22	171.61
22.24	169
22.26	158.76
22.28	161.29
22.3	169
22.32	171.61
22.34	169
22.36	139.24
22.38	163.84
22.4	163.84
22.42	156.25
22.44	141.61
22.46	166.41
22.48	134.56
22.5	169
22.52	163.84
22.54	163.84
22.56	171.61
22.58	144
22.6	146.41
22.62	163.84
22.64	148.84
22.66	146.41
22.68	151.29
22.7	136.89
22.72	139.24
22.74	148.84
22.76	123.21
22.78	132.25
22.8	148.84
22.82	144
22.84	182.25
22.86	156.25
22.88	139.24
22.9	151.29
22.92	136.89
22.94	144
22.96	156.25
22.98	161.29
23	146.41
23.02	141.61
23.04	158.76
23.06	153.76
23.08	151.29
23.1	132.25
23.12	141.61
23.14	161.29
23.16	141.61
23.18	127.69
23.2	121
23.22	136.89
23.24	125.44
23.26	144
23.28	151.29
23.3	166.41
23.32	148.84
23.34	132.25
23.36	144
23.38	136.89
23.4	158.76
23.42	129.96
23.44	148.84
23.46	144
23.48	121
23.5	153.76
23.52	144
23.54	129.96
23.56	129.96
23.58	139.24
23.6	123.21
23.62	129.96
23.64	139.24
23.66	127.69
23.68	148.84
23.7	144
23.72	129.96
23.74	139.24
23.76	125.44
23.78	136.89
23.8	136.89
23.82	136.89
23.84	144
23.86	151.29
23.88	134.56
23.9	141.61
23.92	141.61
23.94	127.69
23.96	116.64
23.98	134.56
24	139.24
24.02	148.84
24.04	158.76
24.06	127.69
24.08	132.25
24.1	134.56
24.12	110.25
24.14	132.25
24.16	132.25
24.18	139.24
24.2	136.89
24.22	136.89
24.24	116.64
24.26	144
24.28	144
24.3	141.61
24.32	118.81
24.34	123.21
24.36	144
24.38	114.49
24.4	123.21
24.42	158.76
24.44	121
24.46	136.89
24.48	127.69
24.5	127.69
24.52	129.96
24.54	112.36
24.56	125.44
24.58	132.25
24.6	127.69
24.62	129.96
24.64	139.24
24.66	102.01
24.68	121
24.7	116.64
24.72	148.84
24.74	125.44
24.76	151.29
24.78	114.49
24.8	129.96
24.82	123.21
24.84	132.25
24.86	125.44
24.88	114.49
24.9	116.64
24.92	129.96
24.94	125.44
24.96	129.96
24.98	112.36
25	141.61
25.02	114.49
25.04	139.24
25.06	121
25.08	121
25.1	121
25.12	112.36
25.14	94.09
25.16	112.36
25.18	129.96
25.2	116.64
25.22	127.69
25.24	144
25.26	134.56
25.28	110.25
25.3	132.25
25.32	114.49
25.34	121
25.36	129.96
25.38	127.69
25.4	121
25.42	96.04
25.44	125.44
25.46	125.44
25.48	112.36
25.5	114.49
25.52	104.04
25.54	106.09
25.56	108.16
25.58	114.49
25.6	112.36
25.62	125.44
25.64	116.64
25.66	110.25
25.68	100
25.7	116.64
25.72	129.96
25.74	104.04
25.76	110.25
25.78	118.81
25.8	112.36
25.82	116.64
25.84	129.96
25.86	125.44
25.88	110.25
25.9	123.21
25.92	121
25.94	123.21
25.96	96.04
25.98	121
26	136.89
26.02	116.64
26.04	121
26.06	112.36
26.08	141.61
26.1	112.36
26.12	112.36
26.14	129.96
26.16	102.01
26.18	108.16
26.2	98.01
26.22	102.01
26.24	123.21
26.26	123.21
26.28	104.04
26.3	127.69
26.32	112.36
26.34	106.09
26.36	102.01
26.38	110.25
26.4	127.69
26.42	121
26.44	118.81
26.46	112.36
26.48	129.96
26.5	106.09
26.52	106.09
26.54	125.44
26.56	116.64
26.58	121
26.6	112.36
26.62	127.69
26.64	118.81
26.66	123.21
26.68	132.25
26.7	129.96
26.72	110.25
26.74	106.09
26.76	116.64
26.78	94.09
26.8	118.81
26.82	129.96
26.84	102.01
26.86	108.16
26.88	110.25
26.9	106.09
26.92	98.01
26.94	127.69
26.96	90.25
26.98	116.64
27	106.09
27.02	108.16
27.04	96.04
27.06	114.49
27.08	100
27.1	106.09
27.12	127.69
27.14	108.16
27.16	112.36
27.18	112.36
27.2	127.69
27.22	118.81
27.24	106.09
27.26	90.25
27.28	121
27.3	116.64
27.32	94.09
27.34	98.01
27.36	116.64
27.38	129.96
27.4	110.25
27.42	114.49
27.44	96.04
27.46	104.04
27.48	98.01
27.5	92.16
27.52	112.36
27.54	129.96
27.56	121
27.58	81
27.6	94.09
27.62	110.25
27.64	116.64
27.66	96.04
27.68	116.64
27.7	112.36
27.72	106.09
27.74	100
27.76	106.09
27.78	106.09
27.8	118.81
27.82	108.16
27.84	106.09
27.86	112.36
27.88	116.64
27.9	100
27.92	100
27.94	104.04
27.96	121
27.98	118.81
28	116.64
28.02	112.36
28.04	118.81
28.06	100
28.08	116.64
28.1	121
28.12	106.09
28.14	116.64
28.16	104.04
28.18	102.01
28.2	96.04
28.22	129.96
28.24	112.36
28.26	94.09
28.28	94.09
28.3	102.01
28.32	121
28.34	98.01
28.36	116.64
28.38	102.01
28.4	100
28.42	108.16
28.44	110.25
28.46	96.04
28.48	96.04
28.5	125.44
28.52	127.69
28.54	121
28.56	94.09
28.58	104.04
28.6	72.25
28.62	102.01
28.64	127.69
28.66	92.16
28.68	98.01
28.7	112.36
28.72	90.25
28.74	132.25
28.76	102.01
28.78	104.04
28.8	96.04
28.82	114.49
28.84	102.01
28.86	79.21
28.88	114.49
28.9	121
28.92	118.81
28.94	96.04
28.96	96.04
28.98	108.16
29	98.01
29.02	112.36
29.04	92.16
29.06	118.81
29.08	102.01
29.1	108.16
29.12	92.16
29.14	94.09
29.16	90.25
29.18	108.16
29.2	98.01
29.22	106.09
29.24	102.01
29.26	118.81
29.28	114.49
29.3	92.16
29.32	104.04
29.34	90.25
29.36	94.09
29.38	94.09
29.4	94.09
29.42	104.04
29.44	118.81
29.46	104.04
29.48	102.01
29.5	98.01
29.52	102.01
29.54	127.69
29.56	100
29.58	96.04
29.6	112.36
29.62	94.09
29.64	116.64
29.66	121
29.68	104.04
29.7	84.64
29.72	86.49
29.74	98.01
29.76	108.16
29.78	121
29.8	100
29.82	92.16
29.84	96.04
29.86	110.25
29.88	94.09
29.9	112.36
29.92	96.04
29.94	102.01
29.96	98.01
29.98	90.25
30	104.04
30.02	110.25
30.04	123.21
30.06	106.09
30.08	94.09
30.1	96.04
30.12	108.16
30.14	98.01
30.16	108.16
30.18	108.16
30.2	110.25
30.22	112.36
30.24	88.36
30.26	106.09
30.28	112.36
30.3	112.36
30.32	116.64
30.34	104.04
30.36	104.04
30.38	98.01
30.4	96.04
30.42	104.04
30.44	98.01
30.46	79.21
30.48	104.04
30.5	81
30.52	100
30.54	114.49
30.56	96.04
30.58	96.04
30.6	110.25
30.62	94.09
30.64	98.01
30.66	110.25
30.68	94.09
30.7	102.01
30.72	90.25
30.74	112.36
30.76	96.04
30.78	104.04
30.8	106.09
30.82	94.09
30.84	100
30.86	108.16
30.88	82.81
30.9	112.36
30.92	94.09
30.94	102.01
30.96	118.81
30.98	94.09
31	90.25
31.02	108.16
31.04	121
31.06	108.16
31.08	90.25
31.1	125.44
31.12	108.16
31.14	112.36
31.16	88.36
31.18	96.04
31.2	100
31.22	116.64
31.24	108.16
31.26	110.25
31.28	104.04
31.3	116.64
31.32	108.16
31.34	104.04
31.36	110.25
31.38	90.25
31.4	100
31.42	102.01
31.44	94.09
31.46	94.09
31.48	90.25
31.5	123.21
31.52	114.49
31.54	102.01
31.56	100
31.58	121
31.6	121
31.62	116.64
31.64	121
31.66	100
31.68	108.16
31.7	102.01
31.72	129.96
31.74	104.04
31.76	112.36
31.78	96.04
31.8	108.16
31.82	114.49
31.84	94.09
31.86	110.25
31.88	121
31.9	114.49
31.92	104.04
31.94	121
31.96	116.64
31.98	136.89
32	116.64
32.02	100
32.04	125.44
32.06	127.69
32.08	118.81
32.1	98.01
32.12	110.25
32.14	106.09
32.16	123.21
32.18	129.96
32.2	110.25
32.22	88.36
32.24	112.36
32.26	104.04
32.28	98.01
32.3	106.09
32.32	98.01
32.34	106.09
32.36	108.16
32.38	123.21
32.4	110.25
32.42	100
32.44	106.09
32.46	116.64
32.48	108.16
32.5	106.09
32.52	121
32.54	100
32.56	112.36
32.58	106.09
32.6	112.36
32.62	108.16
32.64	118.81
32.66	108.16
32.68	110.25
32.7	118.81
32.72	116.64
32.74	121
32.76	100
32.78	86.49
32.8	108.16
32.82	98.01
32.84	102.01
32.86	86.49
32.88	104.04
32.9	112.36
32.92	104.04
32.94	110.25
32.96	102.01
32.98	100
33	98.01
33.02	114.49
33.04	102.01
33.06	110.25
33.08	106.09
33.1	104.04
33.12	102.01
33.14	114.49
33.16	132.25
33.18	136.89
33.2	104.04
33.22	104.04
33.24	121
33.26	125.44
33.28	118.81
33.3	94.09
33.32	116.64
33.34	116.64
33.36	121
33.38	112.36
33.4	108.16
33.42	123.21
33.44	121
33.46	134.56
33.48	118.81
33.5	92.16
33.52	96.04
33.54	114.49
33.56	114.49
33.58	112.36
33.6	104.04
33.62	100
33.64	118.81
33.66	108.16
33.68	90.25
33.7	104.04
33.72	100
33.74	118.81
33.76	125.44
33.78	110.25
33.8	108.16
33.82	90.25
33.84	144
33.86	121
33.88	129.96
33.9	123.21
33.92	121
33.94	112.36
33.96	94.09
33.98	88.36
34	114.49
34.02	141.61
34.04	106.09
34.06	118.81
34.08	108.16
34.1	112.36
34.12	110.25
34.14	118.81
34.16	129.96
34.18	121
34.2	132.25
34.22	129.96
34.24	132.25
34.26	102.01
34.28	114.49
34.3	118.81
34.32	118.81
34.34	106.09
34.36	116.64
34.38	123.21
34.4	110.25
34.42	116.64
34.44	92.16
34.46	123.21
34.48	108.16
34.5	118.81
34.52	100
34.54	104.04
34.56	102.01
34.58	96.04
34.6	90.25
34.62	114.49
34.64	106.09
34.66	110.25
34.68	94.09
34.7	127.69
34.72	98.01
34.74	127.69
34.76	114.49
34.78	104.04
34.8	98.01
34.82	125.44
34.84	108.16
34.86	94.09
34.88	129.96
34.9	127.69
34.92	118.81
34.94	106.09
34.96	104.04
34.98	112.36
35	121
35.02	106.09
35.04	108.16
35.06	118.81
35.08	112.36
35.1	96.04
35.12	129.96
35.14	110.25
35.16	108.16
35.18	121
35.2	106.09
35.22	108.16
35.24	114.49
35.26	127.69
35.28	110.25
35.3	127.69
35.32	110.25
35.34	136.89
35.36	118.81
35.38	118.81
35.4	118.81
35.42	94.09
35.44	106.09
35.46	102.01
35.48	92.16
35.5	121
35.52	129.96
35.54	104.04
35.56	125.44
35.58	123.21
35.6	121
35.62	114.49
35.64	106.09
35.66	123.21
35.68	116.64
35.7	106.09
35.72	116.64
35.74	114.49
35.76	86.49
35.78	108.16
35.8	121
35.82	118.81
35.84	127.69
35.86	104.04
35.88	112.36
35.9	118.81
35.92	123.21
35.94	118.81
35.96	129.96
35.98	104.04
36	132.25
36.02	96.04
36.04	125.44
36.06	106.09
36.08	110.25
36.1	125.44
36.12	129.96
36.14	112.36
36.16	123.21
36.18	98.01
36.2	108.16
36.22	106.09
36.24	112.36
36.26	127.69
36.28	110.25
36.3	114.49
36.32	121
36.34	102.01
36.36	118.81
36.38	118.81
36.4	110.25
36.42	136.89
36.44	125.44
36.46	106.09
36.48	94.09
36.5	127.69
36.52	106.09
36.54	121
36.56	116.64
36.58	123.21
36.6	129.96
36.62	121
36.64	125.44
36.66	125.44
36.68	106.09
36.7	127.69
36.72	116.64
36.74	110.25
36.76	127.69
36.78	96.04
36.8	129.96
36.82	114.49
36.84	96.04
36.86	123.21
36.88	134.56
36.9	114.49
36.92	96.04
36.94	121
36.96	125.44
36.98	125.44
37	121
37.02	112.36
37.04	121
37.06	110.25
37.08	127.69
37.1	121
37.12	129.96
37.14	118.81
37.16	121
37.18	110.25
37.2	127.69
37.22	121
37.24	106.09
37.26	116.64
37.28	114.49
37.3	123.21
37.32	121
37.34	108.16
37.36	110.25
37.38	116.64
37.4	118.81
37.42	114.49
37.44	125.44
37.46	116.64
37.48	118.81
37.5	112.36
37.52	121
37.54	110.25
37.56	123.21
37.58	106.09
37.6	129.96
37.62	110.25
37.64	108.16
37.66	127.69
37.68	125.44
37.7	110.25
37.72	106.09
37.74	116.64
37.76	108.16
37.78	94.09
37.8	114.49
37.82	102.01
37.84	110.25
37.86	125.44
37.88	139.24
37.9	125.44
37.92	108.16
37.94	121
37.96	114.49
37.98	118.81
38	129.96
38.02	136.89
38.04	96.04
38.06	123.21
38.08	118.81
38.1	112.36
38.12	100
38.14	121
38.16	123.21
38.18	123.21
38.2	112.36
38.22	112.36
38.24	129.96
38.26	116.64
38.28	125.44
38.3	129.96
38.32	129.96
38.34	127.69
38.36	125.44
38.38	129.96
38.4	110.25
38.42	118.81
38.44	116.64
38.46	125.44
38.48	104.04
38.5	118.81
38.52	104.04
38.54	136.89
38.56	136.89
38.58	129.96
38.6	129.96
38.62	139.24
38.64	134.56
38.66	129.96
38.68	110.25
38.7	116.64
38.72	118.81
38.74	132.25
38.76	125.44
38.78	129.96
38.8	106.09
38.82	139.24
38.84	116.64
38.86	114.49
38.88	114.49
38.9	114.49
38.92	136.89
38.94	110.25
38.96	129.96
38.98	94.09
39	141.61
39.02	125.44
39.04	98.01
39.06	141.61
39.08	112.36
39.1	116.64
39.12	123.21
39.14	121
39.16	100
39.18	114.49
39.2	96.04
39.22	108.16
39.24	121
39.26	108.16
39.28	132.25
39.3	136.89
39.32	121
39.34	144
39.36	134.56
39.38	129.96
39.4	134.56
39.42	121
39.44	112.36
39.46	116.64
39.48	136.89
39.5	134.56
39.52	123.21
39.54	104.04
39.56	123.21
39.58	112.36
39.6	123.21
39.62	118.81
39.64	141.61
39.66	114.49
39.68	114.49
39.7	108.16
39.72	144
39.74	144
39.76	110.25
39.78	114.49
39.8	127.69
39.82	116.64
39.84	112.36
39.86	129.96
39.88	116.64
39.9	121
39.92	121
39.94	116.64
39.96	121
39.98	108.16
40	136.89
40.02	121
40.04	129.96
40.06	136.89
40.08	112.36
40.1	121
40.12	114.49
40.14	112.36
40.16	121
40.18	114.49
40.2	144
40.22	136.89
40.24	129.96
40.26	118.81
40.28	127.69
40.3	136.89
40.32	129.96
40.34	127.69
40.36	110.25
40.38	116.64
40.4	110.25
40.42	136.89
40.44	136.89
40.46	114.49
40.48	123.21
40.5	114.49
40.52	96.04
40.54	121
40.56	134.56
40.58	118.81
40.6	144
40.62	123.21
40.64	129.96
40.66	136.89
40.68	114.49
40.7	112.36
40.72	144
40.74	132.25
40.76	136.89
40.78	121
40.8	134.56
40.82	146.41
40.84	125.44
40.86	118.81
40.88	141.61
40.9	125.44
40.92	134.56
40.94	129.96
40.96	108.16
40.98	141.61
41	110.25
41.02	118.81
41.04	121
41.06	129.96
41.08	106.09
41.1	121
41.12	132.25
41.14	112.36
41.16	98.01
41.18	139.24
41.2	121
41.22	127.69
41.24	123.21
41.26	104.04
41.28	129.96
41.3	129.96
41.32	121
41.34	112.36
41.36	112.36
41.38	136.89
41.4	108.16
41.42	108.16
41.44	136.89
41.46	134.56
41.48	144
41.5	139.24
41.52	132.25
41.54	121
41.56	127.69
41.58	134.56
41.6	121
41.62	141.61
41.64	136.89
41.66	116.64
41.68	121
41.7	134.56
41.72	134.56
41.74	108.16
41.76	123.21
41.78	123.21
41.8	121
41.82	121
41.84	112.36
41.86	121
41.88	112.36
41.9	114.49
41.92	136.89
41.94	114.49
41.96	112.36
41.98	146.41
42	106.09
42.02	112.36
42.04	136.89
42.06	116.64
42.08	127.69
42.1	134.56
42.12	114.49
42.14	129.96
42.16	116.64
42.18	100
42.2	114.49
42.22	123.21
42.24	116.64
42.26	129.96
42.28	146.41
42.3	136.89
42.32	106.09
42.34	127.69
42.36	121
42.38	102.01
42.4	104.04
42.42	141.61
42.44	134.56
42.46	125.44
42.48	110.25
42.5	121
42.52	123.21
42.54	116.64
42.56	110.25
42.58	132.25
42.6	129.96
42.62	121
42.64	144
42.66	114.49
42.68	123.21
42.7	106.09
42.72	116.64
42.74	121
42.76	112.36
42.78	118.81
42.8	125.44
42.82	129.96
42.84	129.96
42.86	116.64
42.88	127.69
42.9	129.96
42.92	96.04
42.94	132.25
42.96	110.25
42.98	116.64
43	102.01
43.02	116.64
43.04	116.64
43.06	116.64
43.08	134.56
43.1	125.44
43.12	139.24
43.14	129.96
43.16	141.61
43.18	116.64
43.2	121
43.22	96.04
43.24	106.09
43.26	96.04
43.28	104.04
43.3	116.64
43.32	121
43.34	98.01
43.36	112.36
43.38	121
43.4	123.21
43.42	123.21
43.44	118.81
43.46	114.49
43.48	110.25
43.5	106.09
43.52	127.69
43.54	92.16
43.56	121
43.58	108.16
43.6	116.64
43.62	110.25
43.64	98.01
43.66	132.25
43.68	106.09
43.7	100
43.72	108.16
43.74	110.25
43.76	121
43.78	129.96
43.8	127.69
43.82	114.49
43.84	121
43.86	100
43.88	114.49
43.9	123.21
43.92	114.49
43.94	98.01
43.96	116.64
43.98	112.36
44	129.96
44.02	110.25
44.04	123.21
44.06	121
44.08	102.01
44.1	104.04
44.12	118.81
44.14	104.04
44.16	110.25
44.18	96.04
44.2	118.81
44.22	118.81
44.24	106.09
44.26	116.64
44.28	118.81
44.3	92.16
44.32	110.25
44.34	102.01
44.36	94.09
44.38	121
44.4	96.04
44.42	108.16
44.44	112.36
44.46	118.81
44.48	96.04
44.5	106.09
44.52	112.36
44.54	121
44.56	92.16
44.58	102.01
44.6	106.09
44.62	102.01
44.64	136.89
44.66	121
44.68	121
44.7	116.64
44.72	108.16
44.74	123.21
44.76	110.25
44.78	125.44
44.8	129.96
44.82	123.21
44.84	127.69
44.86	121
44.88	94.09
44.9	132.25
44.92	100
44.94	127.69
[truncated: 2,753 more rows]
